# Supplementary material for: The unaided recovery of marathon-induced serum metabolome alterations
Source: Sci Rep. 2020 Jul 6;10:11060. doi: 10.1038/s41598-020-67884-9 (PMC7338546; doi:10.1038/s41598-020-67884-9)
Supplement: Supplementary file 2 — (XLSX 23 kb) [file 41598_2020_67884_MOESM2_ESM.xlsx]

## Sheet: Table S1
Table S1: Serum metabolite markers (n=61) best describing the detected variation and metabolic recovery of the athletes within 48 h post-marathon.
Compound name (PubChem ID)		Pre-marathon	Post-marathon	24 h post-marathon	48 h post-marathon	Pre- vs post-marathon		Post- vs 24 h post-marathon		Post- vs 48 h post-marathon		24 h vs 48 h post-marathon		Pre-vs 24 h post-marathon		Pre- vs 48 h post-marathon
		Average concentration (µg/ml) (standard deviation)				Corrected p-value	d-value	Corrected p-value	d-value	Corrected p-value	d-value	Corrected p-value	d-value	Corrected p-value	d-value	Corrected p-value	d-value
Carbohydrate and associated intermediates
Arabitol (439255)		0.004 (0.001)	0.005 (0.002)	0.004 (0.001)	0.003 (0.001)	0.005	1.072	0.001	0.963	1.0x10-4	1.346	0.392	0.414	0.904	0.049	0.949	0.358
Erythritol (222285)		0.007 (0.003)	0.012 (0.004)	0.008 (0.006)	0.005 (0.002)	7.8x10-6	1.687	0.003	1.732	4.6x10-6	2.811	0.392	0.734	0.970	0.027	0.091	1.095
Glucose (5793)		4.7x10-4 (3.6x10-4)	0.004 (0.007)	0.001 (0.001)	3.6x10-4 (3.1x10-4)	0.001	9.003	0.004	1.107	0.001	1.251	0.392	0.663	0.786	0.913	0.949	0.365
Mannitol (6251)		0.003 (0.004)	0.005 (0.004)	0.004 (0.003)	0.003 (0.003)	0.075	0.529	0.313	0.488	0.001	0.955	0.508	0.401	0.842	0.140	0.949	0.232
Mannose (18950)		2.2x10-4 (1.3x10-4)	0.003 (0.007)	3.6x10-4 (3.6x10-4)	1.8x10-4 (1.4x10-4)	0.001	9.688	0.004	1.107	0.001	1.261	0.392	0.554	0.786	0.915	0.949	0.308
Myo-inositol (440194)		0.031 (0.037)	0.035 (0.013)	0.026 (0.007)	0.022 (0.004)	0.234	0.486	0.028	0.691	0.000	1.165	0.311	0.580	0.929	0.043	0.949	0.261
Psicose (441036)		0.012 (0.022)	0.014 (0.006)	0.006 (0.003)	0.010 (0.011)	0.083	0.638	0.004	1.479	0.127	1.057	0.575	0.491	0.794	0.238	1	0.012
Rhamnose (5460029)		0.001 (0.001)	0.001 (0.001)	0.001 (0.001)	0.001 (4.9×10-4)	0.043	1.081	0.110	0.742	0.001	1.201	0.398	0.520	0.849	0.170	0.949	0.395
Ribose (10975657)		0.013 (0.015)	0.015 (0.007)	0.009 (0.003)	0.013 (0.014)	0.307	0.492	0.010	1.117	0.430	0.565	0.539	0.704	0.786	0.274	0.949	0.105
Sorbose (439192)		0.014 (0.005)	0.021 (0.010)	0.014 (0.005)	0.013 (0.003)	0.099	0.680	0.123	0.902	0.034	0.900	0.996	0.002	0.969	0.032	1	0.034
Tagatose (439312)		0.091 (0.053)	0.169 (0.096)	0.094 (0.043)	0.089 (0.028)	0.043	1.187	0.034	0.984	0.004	1.876	0.952	0.053	0.786	0.364	0.949	0.488
Talose (441035)		0.149 (0.052)	0.252 (0.080)	0.143 (0.040)	0.130 (0.045)	0.002	1.318	0.001	1.848	0.001	2.307	0.595	0.468	0.972	0.022	0.949	0.355
Threonic acid (151152)		0.010 (0.004)	0.014 (0.005)	0.011 (0.004)	0.011 (0.005)	3.1x10-5	2.141	2.0x10-5	1.97	1.1x10-5	2.274	0.602	0.334	0.786	0.282	0.949	0.159
Uridine (6029)		0.001 (2.8x10-4)	0.001 (3.1x10-4)	4.5x10-4 (1.7x10-4)	0.001 (1.7x10-4)	0.883	0.135	0.039	0.942	0.833	0.092	0.008	1.659	0.106	0.890	0.949	0.235
Xylose (135191)		0.016 (0.008)	0.014 (0.008)	0.007 (0.004)	0.011 (0.007)	0.632	0.282	0.026	1.002	0.092	0.512	0.415	0.574	0.039	1.489	0.908	0.898
Lipid and associated intermediates
α-Hydroxyoctanoic acid (94180)		8.1x10-5 (4.7x10-5)	1.2x10-4 (4.8x10-5)	7.5x10-5 (4.3x10-5)	8.0x10-5 (6.4x10-5)	0.005	0.908	0.036	0.943	0.127	0.827	0.854	0.139	0.842	0.132	1	0.004
α-Linolenic acid (5280934)		0.006 (0.002)	0.007 (0.003)	0.005 (0.002)	0.005 (0.002)	3.9x10-4	3.457	1.4x10-4	1.328	0.001	1.171	0.575	0.159	0.786	0.438	0.949	0.267
β-Hydroxyhexanoic acid (11829482)		3.2x10-4 (1.3x10-4)	0.001 (3.6x10-4)	3.6x10-4 (1.5x10-4)	3.0x10-4 (1.6x10-4)	1.2x10-5	4.231	1.4x10-4	1.82	2.6x10-5	2.058	0.540	0.449	0.786	0.309	0.949	0.204
5-Dodecenoic acid (5312377)		5.4x10-5 (1.1x10-4)	0.002 (0.001)	3.2x10-5 (8.7x10-5)	1.2x10-4 (1.5x10-4)	1.6x10-6	1.4666	8.3x10-7	0.00331126	7.8x10-7	2.47	0.392	0.956	0.849	0.135	0.949	0.628
10-Heptadecenoic acid (5312434)		4.7x10-4 (4.1x10-4)	0.003 (0.001)	3.4x10-4 (3.0x10-4)	4.1x10-4 (3.8x10-4)	3.7x10-7	3.856	7.8x10-8	0.00332226	7.8x10-7	3.735	0.773	0.237	0.786	0.312	0.949	0.133
11.14-Eicosadienoic acid (5282805)		0.002 (0.001)	0.003 (0.001)	0.002 (0.001)	0.001 (0.001)	0.002	1.371	4.5x10-4	0.230769	1.8x10-4	3.977	0.575	0.539	0.842	0.156	0.949	0.232
11-Eicosenoic acid (5282768)		0.001 (5.0x10-4)	0.003 (0.001)	0.001 (2.9x10-4)	0.001 (0.001)	1.1x10-5	3.222	1.9x10-5	0.00134228	0.001	1.706	0.958	0.117	0.786	0.193	0.949	0.261
Docosahexaenoic acid (445580)		0.008 (0.004)	0.009 (0.003)	0.006 (0.003)	0.007 (0.004)	0.160	0.422	0.004	1	0.106	0.633	0.514	0.341	0.508	0.371	0.949	0.080
Eicosapentaenoic acid (446284)		0.006 (0.004)	0.008 (0.003)	0.006 (0.002)	0.006 (0.003)	0.064	0.656	0.008	1.243	0.005	1.045	0.769	0.156	0.849	0.108	1	0.014
Glycerol (753)		0.084 (0.031)	0.492 (0.157)	0.083 (0.032)	0.092 (0.036)	9.8x10-9	5.342	5.0x10-9	4.412	3.7x10-8	4.219	0.741	0.232	0.926	0.051	0.949	0.185
Glycerol monopalmitic acid (3084463)		3.5x10-4 (1.2×10-4)	0.001 (3.8x10-4)	2.9x10-4 (7.5x10-5)	3.6x10-4 (2.2x10-4)	0.049	2.193	0.006	1.09	0.036	0.879	0.539	0.867	0.786	0.509	1	0.014
Heptadecanoic acid (10465)		0.003 (0.001)	0.006 (0.001)	0.003 (0.001)	0.003 (0.001)	5.9x10-5	2.805	3.0x10-6	2.626	7.3x10-5	2.628	0.996	0.002	0.786	0.242	0.949	0.244
Lauric acid (3893)		0.009 (0.003)	0.019 (0.005)	0.011 (0.006)	0.009 (0.003)	2.8x10-6	2.64	3.7x10-4	2.433	2.0x10-5	3.084	0.539	0.462	0.786	0.436	0.949	0.153
Methyl oleic (9922235)		9.9x10-5 (4.3x10-5)	1.7x10-4 (8.2x10-5)	8.2x10-5 (4.0x10-5)	1.2x10-4 (1.3x10-4)	0.035	1.593	0.015	1.07	0.274	0.606	0.575	0.931	0.786	0.491	0.949	0.413
Myristoleic acid (5281119)		4.8x10-4 (4.1x10-4)	0.006 (0.002)	3.4x10-4 (2.7x10-4)	4.5x10-4 (0.001)	2.1x10-8	6.616	5.0x10-9	4.497	3.7x10-8	4.36	0.769	0.284	0.786	0.364	0.949	0.151
Oleic acid (445639)		0.107 (0.042)	0.540 (0.200)	0.113 (0.036)	0.121 (0.066)	2.1x10-8	4.302	1.4x10-7	3.926	0.001	4.352	0.741	0.572	0.786	0.213	0.949	0.231
Palmitic acid (985)		0.398 (0.094)	0.665 (0.128)	0.368 (0.073)	0.381 (0.090)	6.7x10-6	2.153	4.2x10-7	3.41	2.1x10-5	3.261	0.773	0.131	0.786	0.274	0.949	0.168
Palmitoleic acid (445638)		0.007 (0.004)	0.041 (0.025)	0.008 (0.004)	0.009 (0.006)	0.035	1.711	0.036	0.761	0.084	0.679	0.741	0.206	0.786	0.309	0.949	0.460
Pentadecanoic acid (13849)		0.003 (0.001)	0.007 (0.003)	0.004 (0.002)	0.003 (0.001)	5.9x10-6	2.813	3.3x10-4	1.92	1.0x10-4	2.294	0.561	0.358	0.786	0.310	0.949	0.176
Ketones and TCA cycle intermediates
α-Ketoglutaric acid (51)		0.002 (0.001)	0.003 (0.001)	0.002 (0.001)	0.002 (0.001)	0.046	1.267	0.003	1.06	0.011	0.723	0.595	0.323	0.786	0.282	0.949	0.088
β-Hydroxybutyric acid (441)		0.018 (0.018)	0.232 (0.172)	0.013 (0.007)	0.014 (0.011)	1.7x10-6	3.621	1.5x10-7	2.854	4.8x10-7	2.843	0.987	0.022	0.786	0.230	0.949	0.214
Acetoacetic acid (96)		7.4x10-5 (5.9x10-5)	2.1x10-4 (1.9x10-4)	7.8x10-5 (5.1x10-5)	4.0x10-5 (5.6x10-5)	0.068	2.475	0.038	0.731	0.009	0.904	0.508	0.676	0.904	0.068	0.949	0.501
Citric acid (311)		0.001 (3.6x10-4)	0.001 (0.001)	0.001 (3.9x10-4)	0.001 (3.9x10-4)	0.118	1.071	0.097	0.526	0.007	0.948	0.398	0.632	0.827	0.222	0.949	0.458
Fumaric acid (444972)		0.005 (0.002)	0.007 (0.003)	0.005 (0.002)	0.005 (0.002)	0.116	0.94	0.100	0.436	0.034	0.624	0.392	0.375	0.786	0.199	0.949	0.122
Malic acid (525)		0.004 (0.002)	0.007 (0.003)	0.004 (0.002)	0.003 (0.001)	0.008	1.284	0.003	1.146	0.001	1.294	0.705	0.187	0.849	0.183	0.949	0.372
Malonic acid (867)		3.1x10-4 (1.2x10-4)	4.3x10-4 (2.2x10-4)	3.1x10-4 (9.8x10-5)	2.7x10-4 (1.0x10-4)	0.191	0.906	0.157	0.605	0.039	0.859	0.569	0.476	0.972	0.016	0.949	0.403
Amino acid and cholesterol-associated intermediates
α-Ethylhydracrylic acid (188979)		0.002 (0.001)	0.006 (0.002)	0.003 (0.001)	0.003 (0.001)	7.1x10-5	2.284	2.0x10-4	1.464	2.1x10-4	1.513	0.887	0.058	0.842	0.143	1	0.071
α-Hydroxybutyric acid (11266)		0.017 (0.010)	0.044 (0.024)	0.023 (0.015)	0.021 (0.017)	0.038	1.216	0.048	0.687	0.045	0.775	0.771	0.125	0.786	0.365	0.949	0.256
β-Hydroxyisobutyric acid (87)		1.9x10-5 (3.1x10-5)	3.0x10-4 (1.4x10-4)	1.3x10-5 (2.4x10-5)	1.7x10-5 (2.6x10-5)	1.7x10-5	9.935	7.8x10-6	2.096	1.1x10-5	2.072	0.769	0.151	0.803	0.242	0.949	0.128
β-Hydroxyisovaleric acid (69362)		0.002 (0.001)	0.002 (0.001)	0.002 (0.001)	0.002 (0.001)	0.260	0.308	0.235	0.268	0.022	0.626	0.392	0.392	0.882	0.070	0.949	0.248
5-Pregnen-3β.20α-diol (312224064)		2.9x10-4 (2.8x10-4)	0.001 (4.1x10-4)	2.1x10-4 (2.1x10-4)	2.0x10-4 (1.6x10-4)	0.001	0.873	0.001	0.899	0.001	0.929	0.852	0.052	0.473	0.270	0.949	0.309
Alanine (5950)		3.7x10-4 (2.1x10-4)	2.4x10-4 (1.4x10-4)	0.001 (2.9x10-4)	4.4x10-4 (2.0x10-4)	0.125	0.615	0.004	2.108	0.001	1.416	0.539	0.394	0.473	0.820	0.949	0.349
Aminomalonic acid (100714)		0.051 (0.025)	0.024 (0.010)	0.051 (0.014)	0.050 (0.017)	0.075	1.186	0.009	1.131	0.009	1.085	0.771	0.127	0.799	0.186	0.949	0.129
Aspartic acid (5960)		0.021 (0.012)	0.013 (0.007)	0.026 (0.013)	0.017 (0.006)	0.254	0.587	0.004	0.898	0.129	0.539	0.392	0.579	0.786	0.348	1	0.026
Glutamic acid (33032)		0.005 (0.002)	0.004 (0.002)	0.005 (0.002)	0.005 (0.002)	0.580	0.429	0.039	0.726	0.074	0.536	0.640	0.363	0.786	0.404	0.949	0.187
Glutaric acid (743)		2.6x10-4 (2.1x10-4)	4.4x10-4 (3.2x10-4)	5.0x10-4 (4.5x10-4)	2.3x10-4 (1.7x10-4)	0.117	0.828	0.787	0.133	0.044	0.690	0.392	0.686	0.508	1.018	0.949	0.160
Glycine (750)		0.045 (0.020)	0.027 (0.014)	0.048 (0.018)	0.039 (0.016)	0.272	0.696	0.040	0.838	0.092	0.522	0.522	0.740	0.821	0.222	0.949	0.124
Hydroxyproline (5810)		0.004 (0.004)	0.002 (0.001)	0.003 (0.002)	0.004 (0.003)	0.233	0.545	0.067	1.13	0.003	1.609	0.643	0.415	0.893	0.093	0.949	0.364
Methionine (6137)		0.006 (0.004)	0.003 (0.002)	0.008 (0.003)	0.007 (0.004)	0.205	0.679	0.006	1.305	0.027	0.897	0.539	0.697	0.786	0.383	1	0.051
Phenylalanine (6140)		0.030 (0.016)	0.019 (0.010)	0.038 (0.009)	0.029 (0.012)	0.306	0.594	0.004	1.081	0.047	0.674	0.119	1.111	0.786	0.485	0.949	0.079
p-Hydroxyphenylacetic acid (127)		0.001 (0.001)	0.002 (0.002)	0.001 (0.001)	0.001 (0.001)	0.051	1.495	0.027	0.761	0.012	0.896	0.651	0.253	0.904	0.063	0.949	0.190
p-Hydroxyphenyllactic acid (9378)		0.003 (0.002)	0.005 (0.003)	0.003 (0.001)	0.003 (0.001)	0.084	0.834	0.037	0.627	0.007	0.794	0.656	0.236	0.893	0.064	0.949	0.141
Pyroglutamic acid (7405)		0.062 (0.013)	0.044 (0.011)	0.059 (0.015)	0.061 (0.018)	0.001	1.886	0.007	1.031	0.016	1.172	0.773	0.155	0.786	0.318	0.969	0.103
Squalene (638072)		0.001 (0.001)	0.004 (0.005)	0.001 (0.001)	0.001 (0.001)	0.027	1.7	0.039	0.818	0.043	0.803	0.980	0.039	0.795	0.176	0.949	0.203
Tyrosine (6057)		0.020 (0.008)	0.013 (0.006)	0.023 (0.007)	0.020 (0.007)	0.084	1.116	0.008	1.068	0.029	0.852	0.552	0.379	0.786	0.363	1	0.064
Valine (6287)		0.179 (0.096)	0.095 (0.065)	0.175 (0.104)	0.211 (0.134)	0.331	0.634	0.161	0.623	0.036	0.704	0.857	0.159	0.904	0.085	0.949	0.178
Footnote: Significant p- and d-values of each timepoint comparison are indicated with a grey shading.
